# Supplementary material for: Prevalence and VP1 Gene Evaluation Analysis of Porcine Sapelovirus in Yunnan Province, China, from 2024 to 2025
Source: Viruses. 2025 Sep 30;17(10):1336. doi: 10.3390/v17101336 (PMC12567820; doi:10.3390/v17101336)
Supplement: Supplementary file 1 [file viruses-17-01336-s001.zip]

Archive with 1 entries (1 files):
- viruses-3862730-supplementary.pdf
